# Supplementary material for: Addition of plant dietary fibre to a raw red meat high protein, high fat diet, alters the faecal bacteriome and organic acid profiles of the domestic cat (Felis catus)
Source: PLoS One. 2019 May 1;14(5):e0216072. doi: 10.1371/journal.pone.0216072 (PMC6493751; doi:10.1371/journal.pone.0216072)
Supplement: S1 Table — (XLSX) [file pone.0216072.s001.xlsx]

## Sheet: Supplementary table 1
S1 Table: Bacterial taxa observed in faeces of domestic cats fed Kibble, Raw+Fibre and Raw diets according to a 21-day block cross-over design.
Kingdom	Phylum	Class	Order	Family	Genus	Kibble	Raw+Fibre	Raw
Bacteria	Firmicutes	Clostridia	Clostridiales	Ruminococcaceae	Acetanaerobacterium	6.44628e-05	0.00015777	0.000506985
Bacteria	Firmicutes	Clostridia	Clostridiales	Veillonellaceae	Allisonella	0.000563845	0.000252121	0
Bacteria	Proteobacteria	Gammaproteobacteria	Aeromonadales	Succinivibrionaceae	Anaerobiospirillum	0.0106207	0.00418604	0.00217993
Bacteria	Actinobacteria	Actinobacteria	Coriobacteriales	Coriobacteriaceae	Asaccharobacter	0.000466562	3.28132e-05	1.79559e-05
Bacteria	Bacteria-Other	Bacteria-Other	Bacteria-Other	Bacteria-Other	Bacteria-Other	0.00372407	0.00826115	0.00486046
Bacteria	Bacteroidetes	Bacteroidia	Bacteroidales	Bacteroidales-Other	Bacteroidales-Other	0.000130935	0.000659667	0.00180951
Bacteria	Bacteroidetes	Bacteroidia	Bacteroidales	Bacteroidaceae	Bacteroides	0.00222449	0.0103997	0.0157093
Bacteria	Bacteroidetes	Bacteroidetes-Other	Bacteroidetes-Other	Bacteroidetes-Other	Bacteroidetes-Other	2.71003e-05	0.00010429	0.000264342
Bacteria	Firmicutes	Clostridia	Clostridiales	Incertae Sedis XIV	Blautia	0.0471975	0.078385	0.0521816
Bacteria	Firmicutes	Clostridia	Clostridiales	Ruminococcaceae	Butyricicoccus	0.000729983	0.00124811	0.0014586
Bacteria	Proteobacteria	Epsilonproteobacteria	Campylobacterales	Campylobacteraceae	Campylobacter	5.29126e-05	0.000213068	0.000147853
Bacteria	Firmicutes	Bacilli	Lactobacillales	Carnobacteriaceae	Carnobacterium	0	0.000765003	0.000307732
Bacteria	Firmicutes	Erysipelotrichi	Erysipelotrichales	Erysipelotrichaceae	Catenibacterium	0.00163179	0.000349268	0
Bacteria	Fusobacteria	Fusobacteria	Fusobacteriales	Fusobacteriaceae	Cetobacterium	0.000402971	0.000647952	0.00108518
Bacteria	Firmicutes	Clostridia	Clostridiales	Clostridiaceae	Clostridiaceae-Other	0.000154587	0.00253859	0.00541878
Bacteria	Firmicutes	Clostridia	Clostridiales	Clostridiales-Other	Clostridiales-Other	0.0358534	0.0351817	0.0572891
Bacteria	Firmicutes	Clostridia	Clostridiales	Clostridiaceae	Clostridium	0.00345888	0.0881459	0.246938
Bacteria	Actinobacteria	Actinobacteria	Coriobacteriales	Coriobacteriaceae	Collinsella	0.000262148	0.00139221	0.000316048
Bacteria	Firmicutes	Clostridia	Clostridiales	Lachnospiraceae	Coprococcus	0.0308693	0.042201	0.0252958
Bacteria	Actinobacteria	Actinobacteria	Coriobacteriales	Coriobacteriaceae-Other	Coriobacteriaceae-Other	5.90062e-05	0.000194805	0
Bacteria	Proteobacteria	Deltaproteobacteria	Desulfovibrionales	Desulfovibrionaceae	Desulfovibrio	0.000677557	0.000743508	0.000179024
Bacteria	Firmicutes	Clostridia	Clostridiales	Lachnospiraceae	Dorea	0.000370077	0.00073635	0.00031042
Bacteria	Firmicutes	Erysipelotrichi	Erysipelotrichales	Erysipelotrichaceae	Erysipelotrichaceae-Other	0.011803	0.0141899	0.0226199
Bacteria	Proteobacteria	Gammaproteobacteria	Enterobacteriales	Enterobacteriaceae	Escherichia/Shigella	7.45599e-05	9.37529e-05	0.000301662
Bacteria	Firmicutes	Clostridia	Clostridiales	Eubacteriaceae	Eubacterium	0.00553675	0.00405493	0.0439355
Bacteria	Firmicutes	Clostridia	Clostridiales	Ruminococcaceae	Faecalibacterium	0.000815624	3.42536e-05	0.000438815
Bacteria	Firmicutes	Firmicutes-Other	Firmicutes-Other	Firmicutes-Other	Firmicutes-Other	0.000207215	0.00140277	0.00082987
Bacteria	Fusobacteria	Fusobacteria	Fusobacteriales	Fusobacteriaceae	Fusobacteriaceae-Other	0.00465355	0.0231017	0.0503852
Bacteria	Fusobacteria	Fusobacteria	Fusobacteriales	Fusobacteriaceae	Fusobacterium	0.000280158	0.0484773	0.12584
Bacteria	Firmicutes	Clostridia	Clostridiales	Lachnospiraceae	Lachnospiraceae-Other	0.0441941	0.0704844	0.030896
Bacteria	Firmicutes	Bacilli	Lactobacillales	Lactobacillaceae	Lactobacillus	0	0.00960493	0.000164042
Bacteria	Firmicutes	Bacilli	Lactobacillales	Streptococcaceae	Lactococcus	0	0.000267525	0.000197529
Bacteria	Firmicutes	Clostridia	Clostridiales	Veillonellaceae	Megamonas	0.0399847	0.0328713	0.0017998
Bacteria	Firmicutes	Clostridia	Clostridiales	Veillonellaceae	Megasphaera	0.102629	0.0417299	6.70556e-05
Bacteria	Firmicutes	Clostridia	Clostridiales	Ruminococcaceae	Oscillibacter	0.00036484	0.000193424	0.000731468
Bacteria	Bacteroidetes	Bacteroidia	Bacteroidales	Porphyromonadaceae	Parabacteroides	0	0.000529982	0.00150031
Bacteria	Firmicutes	Clostridia	Clostridiales	Peptococcaceae	Peptococcus	0.0016755	0.00183919	0.002938
Bacteria	Firmicutes	Clostridia	Clostridiales	Peptostreptococcaceae	Peptostreptococcaceae-Other	0.184735	0.2551	0.184933
Bacteria	Firmicutes	Clostridia	Clostridiales	Peptostreptococcaceae	Peptostreptococcus	2.8364e-05	0.000416013	0.00217556
Bacteria	Firmicutes	Clostridia	Clostridiales	Veillonellaceae	Phascolarctobacterium	0.0284539	0.0236878	0.00600628
Bacteria	Bacteroidetes	Bacteroidia	Bacteroidales	Porphyromonadaceae-Other	Porphyromonadaceae-Other	1.90956e-05	0.00026778	0.00182876
Bacteria	Bacteroidetes	Bacteroidia	Bacteroidales	Prevotellaceae	Prevotella	0.397098	0.135586	0.00109611
Bacteria	Bacteroidetes	Bacteroidia	Bacteroidales	Prevotellaceae	Prevotellaceae-Other	0.00921424	0.0411649	0.0747564
Bacteria	Firmicutes	Clostridia	Clostridiales	Lachnospiraceae	Roseburia	0.00241719	0.000177654	0.00299027
Bacteria	Firmicutes	Clostridia	Clostridiales	Ruminococcaceae	Ruminococcaceae-Other	0.00497774	0.00358987	0.0222372
Bacteria	Actinobacteria	Actinobacteria	Coriobacteriales	Coriobacteriaceae	Slackia	0	0.000314714	0.000250088
Bacteria	Firmicutes	Clostridia	Clostridiales	Peptostreptococcaceae	Sporacetigenium	5.17063e-05	0.000319939	0.000639433
Bacteria	Firmicutes	Bacilli	Lactobacillales	Streptococcaceae	Streptococcus	0.00368243	0.00628036	0.00129982
Bacteria	Proteobacteria	Gammaproteobacteria	Aeromonadales	Succinivibrionaceae	Succinivibrio	0.0118281	0.001443	0.000670024
Bacteria	Proteobacteria	Betaproteobacteria	Burkholderiales	Alcaligenaceae	Sutterella	0.000869029	0.00106899	0.000390122
Bacteria	Firmicutes	Clostridia	Clostridiales	Veillonellaceae	Veillonellaceae-Other	0.00290826	0.00231219	0.000378671
